# Supplementary material for: Grassland invaders and their mycorrhizal symbionts: a study across climate and invasion gradients
Source: Ecol Evol. 2014 Feb 19;4(6):794–805. doi: 10.1002/ece3.917 (PMC3967904; doi:10.1002/ece3.917)
Supplement: Supplementary file 2 — Table S1. Native plant species sampled in Montana Table S2. Soil abiotic factors Table S3. OTU accession numbers Table S4. OTU relative read numbers. [file ece30004-0794-sd2.xlsx]

## Sheet: Table S1
Table S1. List of native forb species sampled in the invasion gradient study. Native and transition zones are denoted by ‘N’ and ‘T’, respectively.
Species Name	Common Name	Sites
		MPG1		MPG2		MPG3
		N	T	N	T	N	T
Achillea millefolium	Western white yarrow	X	X	X	X	X	X
Antennaria rosea	Rosy pussytoes				X	X	X
Antennaria sp	Pussytoes	X		X	X	X	X
Arnica sororia	Twin arnica						X
Astragulus inflexus	Hairy milk vetch	X	X	X	X
Casteilleja hispada	Indian paintbrush					X	X
Collomia leaniaris	Tiny trumpet			X	X	X
Erigeron corymbosus	Longleaf fleabane					X
Eriogonum umbellatum	Sulphur-flower buckwheat					X	X
Gailardia aristata	Blanket flower	X	X	X	X		X
Geranium viscossium	Sticky Purple Geranium						X
Geum triflorum	Prairie smoke					X	X
Heterotheca villosa	Hairy false golden aster	X	X	X	X
Heuchera cylindrica	Roundleaf alumroot					X
Hieracium albertinum	Western Hawkweed					X	X
Penstemon eriantherus	Fuzzytongue penstemon	X
Phacelia linearis	Threadleaf phacelia	X	X	X	X

## Sheet: Table S2
Table S2.	Soil parameters from rooting-zone soil collected at each site. Note texture analysis was done separately for fine particles (<0.5 mm; via laser diffraction) and coarse particles (> 0.5 mm; via dry sieving) and percentages do not add to 100. Mean percent cover by invasives (C. stoebe and P. recta) is reported for each plant community.
Study	Site	Plant Community	Sample date	pH	Conductivity	NO3--N	P	K	Ca	Mg	S	Na	OM		Texture analysis			Invasive Cover
															for particles <0.5 mm
					umhos/cm	ppm	ppm	ppm	ppm	ppm	ppm	ppm	%	% clay	% silt	% fine sand	% coarse sand1	%
Montana: Native vs Exotic Invasions
	MPG1	C. stoebe	2011-06-25	6.6	92	4	92	302	2715	195	23	92	4.48	3.3	64	30.3	30	52.25
		P. recta	2011-06-25	6.5	139	4	84	391	2811	297	24	101	8.12	3.5	66.2	28.8	21	82.06
		Native	2011-06-25	7.7	202	3	25	266	9320	180	20	84	5.01	5.2	71.1	22.9	19	0
	MPG2	C. stoebe	2011-06-26	6.7	79	3	52	367	1814	301	18	76	4.12	5.2	66.3	26.8	25	42.88
		P. recta	6/26-27/2011	6.6	84	3	57	470	1925	247	18	85	4.8	4.8	67.2	26.2	22	55
		Native	6/26-27/2011	6.6	85	3	49	368	1909	341	18	83	5.01	5.2	71.1	22.9	19	0
	MPG3	C. stoebe	2011-07-04	6.6	93	4	95	573	3189	259	23	114	8.46519	3.893	68.948	25.482	19	13.875
		P. recta	2011-07-04	6.4	112	6	91	523	3310	269	23	100	14.12	2.8	70.4	25.6	16	72.58
		Native	2011-07-04	5.9	102	5	56	259	2500	383	24	94	12.71	3.1	70.7	24.6	21	0.31
Montana: Transition Zones
	MPG1	P. recta	2011-06-25	7.1	186	3	45	342	4683	271	22	101	5.59	4	68.5	26.7	23	13.88
	MPG2	and	6/26-27/2011	6.5	88	3	52	396	1911	241	17	75	3.36	5.4	70.6	23	22	19.63
	MPG3	Native	2011-07-04	6	105	5	71	323	2891	387	26	93	13.08	2.5	72	24.4	19	20.56
Washington: Exotic Forbs
Eastern	EW1	C. stoebe	2011-06-23	6.1	82	2	42	359	1914	409	15	89	5.58	6	73.5	19.2	10	17.38
Western	WW1	C. stoebe	2011-06-16	7.6	64	4	20	44	4414	128	26	150	2.6	1.6	38.4	48.2	48	3.5
	WW2	C. stoebe	2011-06-15	7.6	70	4	12	50	3130	91	23	137	1.61	1.4	21.4	70.5	20	9.3
	WW3	C. stoebe	2011-06-20	5.8	21	3	41	40	466	49	16	74	1.45	3.1	33.7	54.6	44	3.69
	WW4	P. recta	2011-06-18	5.7	30	3	43	66	772	85	17	84	9.31	3.4	62.4	30.3	16	25.13
Notes:
	1 different method for particles >0.5 mm

## Sheet: Table S3
Table S3. OTU accession numbers for the National Center for Biotechnology Information (NCBI) Read Archive and closest sequences from other studies.
OTU No.	OTU name	Accession no.	Closest BLAST match	E-value	Isolate	Accession no.	Origin
1		KF181166	98	0	Uncultured glomeromycete clone s13	DQ468728
2		KF181167	89	6e-168	Uncultured Glomeromycota clone OTU21	JN105866	USA
3		KF181168	98	0	Uncultured Glomeromycota clone OTU1	JN180868	USA
4		KF181169	99	0	Uncultured Glomeromycota clone DENU3_100_4D	JF717467	USA
5		KF181170	96	5e-174	Uncultured Glomeromycota clone G11__19	HQ895790	USA
6		KF181171	99	0	Uncultured Glomus clone b14-5-4	AB750743	Japan
7		KF181172	98	0	Uncultured Glomeromycota clone OTU7	JN180874	USA
8		KF181173	98	6e-178	Uncultured Glomeromycota clone 23	JX307283	Netherlands
9		KF181174	98	0	Uncultured Glomus clone 08KB9-22	AB561094	Japan
10		KF181175	99	0	Uncultured Glomeraceae clone UP_R2_29	AB812610	Japan
11		KF181176	98	0	Uncultured glomeromycete clone kw13	DQ468716
12		KF181177	99	0	Uncultured glomeromycete clone Shef1DJ	GU78943	UK
13		KF181178	99	0	Uncultured Glomeraceae clone Agro-05-T	JX683737	China
14		KF181179	99	0	Uncultured Rhizophagus	HE775335	Czech Republic
15		KF181180	95	1e-169	Uncultured Glomus clone Be3	DQ677466
16		KF181181	99	0	Uncultured glomeromycete clone F2K	FJ820912	Netherlands
17		KF181182	96	4e-170	Uncultured Glomeromycota clone PRVU_4B	JF717589	USA
18		KF181183	99	0	Uncultured Glomeromycota clone Mix_8A	JF717561	USA
19		KF181184	99	0	Uncultured Glomeromycota clone DENU3_100_1B	JF717474	USA
20		KF181185	96	4e-170	Uncultured Glomus clone Be16	AM109882	Belgium
21		KF181186	97	7e-82	Uncultured Glomeromycota clone OTU18	JN180885	USA
22		KF181187	99	0	Glomus viscosum clone pDS001-31	HF548859
23		KF181188	98	0	Uncultured glomeromycete clone G14	DQ468804
24		KF181189	98	0	Uncultured Glomeromycota clone 065	JN685276
25		KF181190	99	1e-168	Uncultured glomeromycete clone 2A2	EF066432
26		KF181191	99	0	Uncultured glomeromycete clone F5R	FJ820866	Netherlands
27		KF181192	97	3e-176	Uncultured glomeromycete clone E12_08-3	AB280207	Japan
28		KF181193	99	0	Uncultured Glomus clone Kc7	DQ677417
29		KF181194	97	6e-173	Uncultured Claroideoglomus clone 21	HE775315	Czech Republic
30		KF181195	91	1e-113	Uncultured glomeromycete clone Cph153-2	AB206218	Japan

## Sheet: Table S4
Table S4. OTU relative read numbers.
	MPG		Western Washington			Eastern Washinton	MPG												Western Washington	MPG
	MPG1	MPG2	WW1	WW2	WW3	EW1	MPG1				MPG2				MPG3				WW4	MPG3
OTU No.	C. stoebe	C. stoebe	C. stoebe	C. stoebe	C. stoebe	C. stoebe	Native	Native Transition	P. recta transition	P. recta	Native	Native transition	P. recta transition	P. recta	Native	Native Transition	P. recta transition	P. recta	P. recta	Potentilla gracilis
1	6	34	35	37	17	28	39	36	61	70	48	4	32	67	37	86	77	46	0	33
2	0	0	0	3	0	0	0	0	0	0	0	6	0	0	0	2	0	0	0	0
3	0	0	0	0	0	0	0	2	0	0	0	0	0	0	2	0	0	0	0	0
4	0	0	0	0	0	0	0	2	0	0	0	0	0	0	0	0	0	0	0	0
5	0	0	0	0	0	0	0	0	0	2	0	0	0	0	0	0	0	0	0	0
6	7	3	7	0	0	0	23	2	0	9	2	35	12	4	5	3	6	0	0	1
7	0	2	0	0	52	2	5	4	6	0	8	0	0	0	5	6	2	5	0	0
8	0	0	0	0	0	0	0	0	0	2	0	2	0	0	0	0	0	0	0	0
9	0	0	0	10	0	0	0	0	0	2	0	2	0	0	0	3	0	0	0	0
10	0	0	0	0	0	9	0	0	0	0	0	0	0	0	0	0	0	0	0	0
11	0	0	0	0	0	2	0	0	0	0	16	0	0	16	0	0	23	0	20	31
12	5	10	0	0	7	15	12	18	10	3	15	8	4	18	12	9	7	8	18	11
13	36	5	44	0	2	11	16	8	10	12	5	13	11	3	6	4	2	4	4	0
14	19	13	9	0	9	9	8	13	6	9	12	11	5	8	8	5	4	3	15	13
15	0	0	0	0	0	0	6	0	2	0	0	30	0	0	0	0	0	0	0	0
16	43	86	48	0	45	35	30	50	50	30	42	11	33	42	44	37	28	46	96	79
17	0	0	0	0	0	0	0	0	0	0	0	0	0	0	0	0	4	0	0	0
18	19	5	2	48	2	0	0	2	4	13	0	2	0	0	5	0	2	28	0	0
19	0	0	0	0	0	16	0	2	0	0	0	0	0	0	0	0	0	2	6	1
20	0	0	0	2	0	0	0	0	0	0	0	0	0	0	2	0	0	0	0	0
21	0	0	2	0	0	0	0	0	0	0	0	0	0	0	0	0	0	0	0	0
22	0	0	3	0	0	0	0	0	0	0	0	0	0	0	0	0	0	0	0	0
23	0	0	0	0	0	0	0	0	0	0	0	0	0	0	2	0	0	0	0	0
24	0	0	7	0	0	0	13	4	0	0	0	0	0	0	6	0	0	0	0	0
25	16	0	3	30	21	2	0	11	6	4	5	0	15	2	12	3	2	16	0	0
26	5	0	0	3	0	0	0	0	0	0	0	0	0	0	0	0	0	0	0	0
27	0	0	0	0	0	0	3	0	0	2	0	0	0	0	2	0	0	0	0	0
28	3	0	0	3	0	0	0	0	0	0	0	0	0	0	0	0	0	0	0	0
29	8	0	0	12	0	0	0	0	0	0	0	0	0	0	0	0	0	0	0	0
30	0	0	0	0	0	30	0	0	0	0	2	0	0	0	0	0	0	0	0	0
Total	167	158	160	148	155	159	155	154	155	158	155	124	112	160	148	158	157	158	159	169
